# Supplementary material for: Development of a Sensitive Digital Droplet PCR Screening Assay for the Detection of GPR126 Non-Coding Mutations in Bladder Cancer Urine Liquid Biopsies
Source: Biomedicines. 2023 Feb 8;11(2):495. doi: 10.3390/biomedicines11020495 (PMC9953558; doi:10.3390/biomedicines11020495)
Supplement: Supplementary file 1 [file biomedicines-11-00495-s001.zip]

Archive with 5 entries (5 files):
- Figure S1_Jain.pdf
- Figure S2_Jain.pdf
- Figure S3_Jain.pdf
- Figure S4_Jain.pdf
- Table S1_Jain.xlsx
