# Supplementary material for: Development of a Sensitive Digital Droplet PCR Screening Assay for the Detection of GPR126 Non-Coding Mutations in Bladder Cancer Urine Liquid Biopsies
Source: Biomedicines. 2023 Feb 8;11(2):495. doi: 10.3390/biomedicines11020495 (PMC9953558; doi:10.3390/biomedicines11020495)
Supplement: Supplementary file 1 [file biomedicines-11-00495-s001.zip › Table S1_Jain.xlsx]

## Sheet: UBC group info
№	Age	Sex	TNM	Metastasis	Grade	Tumor size (cm3)	Urinary retention	Macrohematuria	Smoking	Stage	GPR126_MAF	pTERT G-124A_MAF	pTERT G-146A_MAF
1	81	F	сТ1N0M0	0	UNKNOWN	3.5	0	1	1	I	21.8253	33.1135	0
2	69	М	рТ1N0M0	0	UNKNOWN	0.7	1	0	1	I	0	3.24501	1.03066
3	68	М	рТ1N0M0	0	LOW	1	1	0	0	I	0	0	0
4	64	М	рТ1N0M0	0	LOW	1.08	0	0	0	I	0	0	0
5	73	М	рТ1N0M0	0	LOW	1.21	0	0	0	I	0	8.44515	0
6	60	М	cT2N0M0	0	LOW	0.4	0	0	0	II	56.3683	48.7734	0
7	58	М	рТ1N0M0	0	HIGH	6	1	0	0	I	0	49.7546	0
8	41	М	сТ3bN0M0	0	LOW	12.1	0	0	0	IIIA	21.1165	0	31.4286
9	74	F	cT1N0M0	0	LOW	1.65	0	0	0	I	0	28.292	1.80763
10	63	М	cT1N0M0	0	LOW	0.3	0	0	0	I	0	0	0
11	67	F	сТ1N0M0	0	HIGH	39	0	0	1	I	0	0	0
12	61	М	сТ1N0M0	0	LOW	2	1	0	0	I	0	27.7587	0.0180249
13	85	М	сТ1N0M0	0	HIGH	2	1	0	0	I	0	30.7942	0
14	61	М	сТ1N0M0	0	UNKNOWN	42.9	0	0	0	I	0	10.7651	0
15	79	F	сТ1N0M0	0	UNKNOWN	2	0	0	1	I	0	0	0
16	41	M	cT1N0M0	0	UNKNOWN	1	0	0	1	I	0.432462	0	0
17	50	М	сТ1N0M0	0	LOW	3	0	0	0	I	17.4731	0	0
18	N/A	M	сТ1N0M0	0	UNKNOWN	N/A	0	0	0	I	0	0	0
19	74	М	сТ1N0M0	0	LOW	0.5	1	0	1	I	1.59416	0	0
20	57	F	cT1N0M0	0	HIGH	6	0	0	0	I	0	25.2739	0
21	64	М	сТ1N0M0	0	LOW	4	1	0	0	I	48.15	19.6429	0
22	82	М	сТ1N0M0	0	HIGH	13.75	1	0	0	I	0	0	0
23	69	М	сТ1N0M0	0	UNKNOWN	10	1	0	0	I	0.0582855	5.48523	0
24	76	М	сТ1N0M0	0	LOW	1	0	0	0	I	0	0.447164	0.585833
25	78	M	cT1N0M0	0	HIGH	1.65	1	1	0	I	39.7281	47.9568	0
26	68	M	cT1N0M0	0	HIGH	N/A	0	0	0	I	0	29.8294	0
27	50	M	cT1N0M0	0	LOW	7.5	0	0	1	I	2.73396	27.5106	0
28	67	F	cT1N0Mx	0	LOW	2	0	0	1	I	0	0	0
29	76	М	сТ1N0Mx	0	HIGH	2	0	0	0	I	0	0	0
30	66	М	сТ1N0M0	0	LOW	2	0	0	0	I	0	2.27731	0
31	26	М	сТ1N0M0	0	LOW	1	0	0	0	I	0	0	0
32	62	М	сТ1N0M0	0	LOW	1.5	0	0	0	I	13.7056	0	0
33	63	М	сТ1N0M0	0	LOW	2	0	0	0	I	0	0	0
34	82	М	сТ1N0M0	0	HIGH	0.2	1	0	0	I	60.4707	22.9718	0
35	87	М	T3N0M0 G3	0	HIGH	77.1	0	1	1	IIIA	0	2.56531	0
36	74	М	T1N0M0 G1	0	LOW	1.68	0	0	1	I	0	0	0.366515
37	68	М	T1N0M0 G1	0	LOW	15	0	0	0	I	0	0.849953	0
38	82	М	T4N1M0 G2	0	LOW	12.54	0	1	0	IIIA	0	0	0
39	N/A	М	Т1N0M0	0	UNKNOWN	N/A	0	0	0	I	0	4.26248	0
40	53	F	T1N0M0	0	LOW	2.475	0	0	0	I	0	0	0
41	66	М	T1N0M0	0	LOW	0.72	0	0	1	I	0	0	0
42	50	М	T1N0M0	0	HIGH	2.16	0	0	0	I	21.6099	18.4214	0
43	67	М	Т1N0M0	0	LOW	14.9	0	0	0	I	25.7518	0	0
44	82	М	T1N0M0	0	HIGH	7.225	1	0	1	I	45.8454	17.8884	0.0654355
45	53	М	Т1N0M0	0	LOW	21.93	0	0	1	I	0	58.5038	0
46	48	М	Т1N0M0	0	UNKNOWN	N/A	0	0	0	I	1.59828	4.65135	10.7828
47	64	М	T1N0M0	0	HIGH	0.216	0	0	1	I	6.1706	0	0
48	36	М	Т1N0M0	0	LOW	0.135	0	0	1	I	0	0	0
49	68	М	Т1N0M0	0	LOW	0.616	0	0	0	I	0	9.55871	0
50	36	М	T1N0M0	0	LOW	1.17	0	0	1	I	0	0	0
51	61	М	сТ1N0M0	0	LOW	6.24	0	0	0	I	0	0	0
52	36	М	T1N0M0	0	UNKNOWN	6.24	0	0	0	I	0	0	0
53	40	F	T1N0M0	0	UNKNOWN	N/A	0	0	0	I	0	0.00836959	0
54	49	М	Т1N0M0 G2	0	LOW	0.14	0	0	0	I	0	0	0
55	58	М	сТ1N0M0	0	HIGH	N/A	0	0	1	I	12.9166	0	0
56	76	М	Т4bN0M0	0	HIGH	N/A	1	1	0	IVA	16.2328	29.5076	0
57	N/A	M	T1N0M0	0	UNKNOWN	N/A	0	0	0	I	0	0	0
58	67	М	T1N0M0	0	HIGH	4.5	0	0	1	I	0	0	0
59	47	М	Т1N0M0	0	LOW	32.74	0	0	1	I	0	0	0
60	72	М	сТ1N0M0	0	LOW	4.76	1	0	0	I	47.2689	43.9595	0
61	52	М	сТ1N0M0	0	LOW	1.5	0	0	0	I	0	0.0125687	0.00421246
62	62	М	сТ1N0M0	0	UNKNOWN	2.55	0	0	1	I	0	1.90522	0
63	39	М	cT2N0M0	0	HIGH	82.8	0	0	1	II	0	0.0031229	0
64	70	М	сТ1N0M0	0	UNKNOWN	4.2	0	0	1	I	29.3888	14.3329	0
65	75	М	сT3bNxM0	0	HIGH	42	0	0	0	IIIA	62.94	0	37.1662
66	63	М	сТ4аN0M1	1	HIGH	17	0	1	0	IIIB	0	0	0
67	84	М	сТ3bN0M0	0	UNKNOWN	113.4	0	1	0	IIIA	43.203	26.7537	0
68	68	М	сТ1N0M0	0	UNKNOWN	12.5	1	0	0	I	34.528	38.9908	0
69	60	F	сT4aN0M0	0	HIGH	N/A	0	0	1	IIIA	0	2.14069	0
70	68	М	Т1NxMx	0	UNKNOWN	0.1	1	0	0	I	10.435	0.371626	0

## Sheet: Wild type DNA (all samples)
№	Group	Extraction protocol	Wild type DNA (copies/µl)
1	UBC	CNA_Qiagen (4 ml)	677
2	UBC	CNA_Qiagen (4 ml)	57.4
3	UBC	CNA_Qiagen (4 ml)	19.7
4	UBC	CNA_Qiagen (4 ml)	48.3
5	UBC	CNA_Qiagen (4 ml)	266
6	UBC	CNA_Qiagen (4 ml)	333
7	UBC	CNA_Qiagen (4 ml)	269
8	UBC	CNA_Qiagen (4 ml)	483
9	UBC	CNA_Qiagen (4 ml)	670
10	UBC	CNA_Qiagen (4 ml)	17.2
11	UBC	CNA_Qiagen (4 ml)	222
12	UBC	CNA_Qiagen (4 ml)	838
13	UBC	CNA_Qiagen (4 ml)	908
14	UBC	CNA_Qiagen (4 ml)	189
15	UBC	CNA_Qiagen (4 ml)	211.5
16	UBC	CNA_Qiagen (4 ml)	114.5
17	UBC	CNA_Qiagen (4 ml)	7.39
18	UBC	CNA_Qiagen (4 ml)	33.6
19	UBC	CNA_Qiagen (4 ml)	6.985
20	UBC	CNA_Qiagen (4 ml)	41.4
21	UBC	CNA_Qiagen (4 ml)	1.56
22	UBC	CNA_Qiagen (4 ml)	2375
23	UBC	CNA_Qiagen (4 ml)	40.3
24	UBC	CNA_Qiagen (4 ml)	21.4
25	UBC	CNA_Qiagen (4 ml)	38.5
26	UBC	CNA_Qiagen (4 ml)	78.6
27	UBC	CNA_Qiagen (4 ml)	383
28	UBC	CNA_Qiagen (4 ml)	2646
29	UBC	CNA_Qiagen (4 ml)	162
30	UBC	CNA_Qiagen (4 ml)	26.3
31	UBC	CNA_Qiagen (4 ml)	8.15
32	UBC	CNA_Qiagen (4 ml)	323
33	UBC	CNA_Qiagen (4 ml)	12
34	UBC	CNA_Qiagen (4 ml)	28.9
35	UBC	CNA_Qiagen (4 ml)	181
36	UBC	CNA_Qiagen (4 ml)	4457
37	UBC	CNA_Qiagen (4 ml)	309
38	UBC	CNA_Qiagen (4 ml)	2339
39	UBC	CNA_Qiagen (4 ml)	41
40	UBC	CNA_Qiagen (4 ml)	26.6
41	UBC	CNA_Qiagen (4 ml)	23.1
42	UBC	CNA_Qiagen (4 ml)	123
43	UBC	CNA_Qiagen (4 ml)	208
44	UBC	CNA_Qiagen (4 ml)	261
45	UBC	CNA_Qiagen (4 ml)	296
46	UBC	CNA_Qiagen (4 ml)	29.4
47	UBC	CNA_Qiagen (4 ml)	875
48	UBC	CNA_Qiagen (4 ml)	4.58
49	UBC	CNA_Qiagen (4 ml)	258
50	UBC	CNA_Qiagen (4 ml)	225
51	UBC	CNA_Qiagen (4 ml)	23.5
52	UBC	CNA_Qiagen (4 ml)	107.5
53	UBC	CNA_Qiagen (4 ml)	2016
54	UBC	CNA_Qiagen (4 ml)	22
55	UBC	CNA_Qiagen (4 ml)	19.2667
56	UBC	CNA_Qiagen (4 ml)	376
57	UBC	CNA_Qiagen (4 ml)	49.9
58	UBC	CNA_Qiagen (4 ml)	1054
59	UBC	CNA_Qiagen (4 ml)	231
60	UBC	CNA_Qiagen (4 ml)	148
61	UBC	CNA_Qiagen (4 ml)	768
62	UBC	CNA_Qiagen (4 ml)	4813
63	UBC	CNA_Qiagen (4 ml)	383
64	UBC	CNA_Qiagen (4 ml)	3.94
65	UBC	CNA_Qiagen (4 ml)	2.18
66	UBC	CNA_Qiagen (4 ml)	31.1
67	UBC	CNA_Qiagen (4 ml)	0.404
68	UBC	CNA_Qiagen (4 ml)	784
69	UBC	CNA_Qiagen (4 ml)	7.14
70	UBC	CNA_Qiagen (4 ml)	89.3
1	Control	CNA_Qiagen (4 ml)	17.9
2	Control	CNA_Qiagen (4 ml)	9.45
3	Control	CNA_Qiagen (4 ml)	19.2
4	Control	CNA_Qiagen (4 ml)	6.55
5	Control	CNA_Qiagen (4 ml)	42.9
6	Control	CNA_Qiagen (4 ml)	20.6
7	Control	CNA_Qiagen (4 ml)	159
8	Control	CNA_Qiagen (4 ml)	36.5
9	Control	CNA_Qiagen (4 ml)	123
10	Control	CNA_Qiagen (4 ml)	46.1
11	Control	CNA_Qiagen (4 ml)	39.3
12	Control	CNA_Qiagen (4 ml)	38.8
13	Control	CNA_Qiagen (4 ml)	6.73
14	Control	CNA_Qiagen (4 ml)	18.1
15	Control	CNA_Qiagen (4 ml)	34.3
16	Control	CNA_Qiagen (4 ml)	9.85
17	Control	CNA_Qiagen (4 ml)	1.21
18	Control	CNA_Qiagen (4 ml)	86.3
19	Control	CNA_Qiagen (4 ml)	8.66
20	Control	CNA_Qiagen (4 ml)	7.35
21	Control	CNA_Qiagen (4 ml)	92.5
22	Control	CNA_Qiagen (4 ml)	62.9
23	Control	CNA_Qiagen (4 ml)	18.3
24	Control	CNA_Qiagen (4 ml)	17.4
25	Control	CNA_Qiagen (4 ml)	31.6
26	Control	QDU_Zymo (15 ml)	35.8
27	Control	QDU_Zymo (15 ml)	2374
28	Control	QDU_Zymo (15 ml)	1007
29	Control	QDU_Zymo (15 ml)	38.7
30	Control	QDU_Zymo (15 ml)	125
31	Control	QDU_Zymo (15 ml)	43.4
32	Control	QDU_Zymo (15 ml)	132
33	Control	QDU_Zymo (15 ml)	199
34	Control	QDU_Zymo (15 ml)	140
35	Control	QDU_Zymo (15 ml)	124
36	Control	QDU_Zymo (15 ml)	184
37	Control	QDU_Zymo (15 ml)	149
38	Control	QDU_Zymo (15 ml)	207
39	Control	QDU_Zymo (15 ml)	359
40	Control	QDU_Zymo (15 ml)	345
41	Control	QDU_Zymo (15 ml)	343
42	Control	QDU_Zymo (15 ml)	351
43	Control	QDU_Zymo (15 ml)	350
44	Control	QDU_Zymo (15 ml)	343
45	Control	QDU_Zymo (15 ml)	339
46	Control	QDU_Zymo (15 ml)	343
47	Control	QDU_Zymo (15 ml)	154
48	Control	QDU_Zymo (15 ml)	281
49	Control	QDU_Zymo (15 ml)	95.3
50	Control	QDU_Zymo (15 ml)	5554
1	Cystitis	CNA_Qiagen (4 ml)	252
2	Cystitis	CNA_Qiagen (4 ml)	43.4
3	Cystitis	CNA_Qiagen (4 ml)	386
4	Cystitis	CNA_Qiagen (4 ml)	492
5	Cystitis	CNA_Qiagen (4 ml)	149
6	Cystitis	CNA_Qiagen (4 ml)	495
7	Cystitis	CNA_Qiagen (4 ml)	297
8	Cystitis	CNA_Qiagen (4 ml)	26.2
9	Cystitis	CNA_Qiagen (4 ml)	28.3
10	Cystitis	CNA_Qiagen (4 ml)	317
11	Cystitis	CNA_Qiagen (4 ml)	171
12	Cystitis	CNA_Qiagen (4 ml)	20.4
13	Cystitis	CNA_Qiagen (4 ml)	101
14	Cystitis	CNA_Qiagen (4 ml)	322
15	Cystitis	CNA_Qiagen (4 ml)	29.2
16	Cystitis	CNA_Qiagen (4 ml)	40.6
17	Cystitis	CNA_Qiagen (4 ml)	17.1
18	Cystitis	CNA_Qiagen (4 ml)	11.2
19	Cystitis	CNA_Qiagen (4 ml)	187
20	Cystitis	CNA_Qiagen (4 ml)	394
21	Cystitis	CNA_Qiagen (4 ml)	41.1
22	Cystitis	CNA_Qiagen (4 ml)	26.6

## Sheet: Notes
UBC, urothelial bladder cancer; MAF, mutant allele fraction; pTERT, TERT promoter; N/A, not available; CNA_Qiagen, Circulating Nucleic Acid Kit by Qiagen; QDU_Zymo, Quiack DNA Urine Kit by Zymo Research. MAFs are presented as %. MAFs for the control group are not indicated as they all are equal 0.00%. Wild type DNA is presented as copies per µl of final reaction mixture (GPR126 6th intron wild ty…
